# Supplementary material for: EPAS1 variants in high altitude Tibetan wolves were selectively introgressed into highland dogs
Source: PeerJ. 2017 Jul 12;5:e3522. doi: 10.7717/peerj.3522 (PMC5510585; doi:10.7717/peerj.3522)
Supplement: Supplemental Information 2 — Population membership proportions for 983 AIMs and for each ancestry outlier gene, MSRB3 and PRKCE/EPAS in high elevation dogs. [file peerj-05-3522-s002.xlsx]

## Sheet: Sheet1
				983 AIMs									MSRB3 outlier region									PRCKE/EPAS1 outlier region
				K=2		K=3			K=4				K=2		K=3			K=4				K=2		K=3			K=4
SampleID	Order	Group	Pheno	Cluster 1	Cluster 2	Cluster 1	Cluster 2	Cluster 3	Cluster 1	Cluster 2	Cluster 3	Cluster 4	Cluster 1	Cluster 2	Cluster 1	Cluster 2	Cluster 3	Cluster 1	Cluster 2	Cluster 3	Cluster 4	Cluster 1	Cluster 2	Cluster 1	Cluster 2	Cluster 3	Cluster 1	Cluster 2	Cluster 3	Cluster 4
bas	1	Reference dog	Low?	0.101567	0.898433	0.096893	4.5e-05	0.903061	1e-05	0.124494	1e-05	0.875486	0.292761	0.707239	0.695758	0.304232	1e-05	1e-05	0.494934	1e-05	0.505046	1e-05	0.99999	0.381635	1e-05	0.618355	0.409562	1e-05	0.590418	1e-05
dc1	2	Reference dog	Uncertain, possible low	0.070197	0.929803	0.069766	0.37049	0.559744	0.377037	1e-05	0.055197	0.567755	0.99999	1e-05	0.054073	0.945917	1e-05	0.694851	0.051149	1e-05	0.25399	1e-05	0.99999	0.99998	1e-05	1e-05	1e-05	0.74943	0.25055	1e-05
dc10	3	Reference dog	Uncertain, possible middle or high	0.031066	0.968934	1e-05	0.740995	0.258995	0.736334	0.002214	1e-05	0.261442	0.99999	1e-05	1e-05	0.99998	1e-05	0.65414	1e-05	1e-05	0.34584	1e-05	0.99999	0.863225	1e-05	0.136765	1e-05	1e-05	0.99997	1e-05
dc11	4	Reference dog	Uncertain, possible middle or high	1e-05	0.99999	1e-05	0.99998	1e-05	0.99997	1e-05	1e-05	1e-05	0.99999	1e-05	1e-05	0.99998	1e-05	0.99997	1e-05	1e-05	1e-05	1e-05	0.99999	0.677999	1e-05	0.321991	0.124973	1e-05	0.875007	1e-05
dc12	5	Reference dog	Uncertain	0.033807	0.966193	1e-05	0.99998	1e-05	0.99997	1e-05	1e-05	1e-05	0.99999	1e-05	1e-05	0.99998	1e-05	0.99997	1e-05	1e-05	1e-05	1e-05	0.99999	0.99998	1e-05	1e-05	1e-05	1e-05	0.99997	1e-05
dc13	6	Reference dog	Uncertain	1e-05	0.99999	1e-05	0.99998	1e-05	0.99997	1e-05	1e-05	1e-05	0.99999	1e-05	1e-05	0.99998	1e-05	0.99997	1e-05	1e-05	1e-05	1e-05	0.99999	0.99998	1e-05	1e-05	1e-05	0.176711	0.823269	1e-05
dc2	7	Reference dog	Uncertain, possible middle	1e-05	0.99999	1e-05	0.843739	0.156251	0.841172	1e-05	1e-05	0.158808	0.99999	1e-05	1e-05	0.99998	1e-05	0.822312	1e-05	1e-05	0.177668	1e-05	0.99999	0.840754	1e-05	0.159236	1e-05	1e-05	0.99997	1e-05
dc3	8	Reference dog	Uncertain, possible middle	0.015493	0.984507	1e-05	0.59554	0.40445	0.586476	1e-05	1e-05	0.413504	0.411312	0.588688	0.579971	0.420019	1e-05	0.248351	0.515898	1e-05	0.235741	1e-05	0.99999	0.99998	1e-05	1e-05	1e-05	1e-05	0.99997	1e-05
dc4	9	Reference dog	Uncertain, possible middle or high	1e-05	0.99999	1e-05	1e-05	0.99998	1e-05	1e-05	1e-05	0.99997	1e-05	0.99999	0.99998	1e-05	1e-05	1e-05	0.99997	1e-05	1e-05	0.581609	0.418391	0.436828	0.563162	1e-05	1e-05	0.490277	1e-05	0.509703
dc5	10	Reference dog	Uncertain, possible low	0.064752	0.935248	0.062796	0.444908	0.492296	0.439597	1e-05	0.047592	0.512802	0.785466	0.214534	0.221717	0.778273	1e-05	0.468264	0.158138	1e-05	0.373588	1e-05	0.99999	0.83693	1e-05	0.16306	1e-05	1e-05	0.99997	1e-05
dc6	11	Reference dog	Uncertain, possible middle or high	1e-05	0.99999	1e-05	0.59408	0.40591	0.589581	1e-05	1e-05	0.410399	0.891526	0.108474	0.131563	0.868427	1e-05	0.309942	1e-05	1e-05	0.690038	1e-05	0.99999	0.99998	1e-05	1e-05	1e-05	1e-05	0.99997	1e-05
dc7	12	Reference dog	Uncertain, should be low	0.020845	0.979155	0.019951	0.239589	0.74046	0.230442	0.028383	1e-05	0.741165	0.303861	0.696139	0.667194	0.332796	1e-05	0.152178	0.622385	1e-05	0.225427	1e-05	0.99999	0.99998	1e-05	1e-05	1e-05	0.556803	0.443177	1e-05
dc8	13	Reference dog	Uncertain, should be low	0.027912	0.972088	0.02403	0.432477	0.543494	0.427222	0.018129	0.008073	0.546576	0.709767	0.290233	0.276044	0.723946	1e-05	0.434084	0.223474	1e-05	0.342432	1e-05	0.99999	0.962311	1e-05	0.037679	1e-05	1e-05	0.99997	1e-05
dc9	14	Reference dog	Uncertain, should be low	1e-05	0.99999	1e-05	0.841475	0.158515	0.83969	1e-05	1e-05	0.16029	0.99999	1e-05	1e-05	0.99998	1e-05	0.99997	1e-05	1e-05	1e-05	1e-05	0.99999	0.871573	1e-05	0.128417	1e-05	1e-05	0.99997	1e-05
din	15	Reference dog	Low?	1e-05	0.99999	1e-05	0.99998	1e-05	0.99997	1e-05	1e-05	1e-05	0.99999	1e-05	1e-05	0.99998	1e-05	0.517378	1e-05	1e-05	0.482602	1e-05	0.99999	0.99998	1e-05	1e-05	1e-05	1e-05	0.99997	1e-05
crw	16	Reference wolf	Low	0.90046	0.09954	0.879595	1e-05	0.120395	1e-05	0.931883	0.044912	0.023195	0.0247	0.9753	0.274393	1e-05	0.725597	1e-05	0.098415	0.638558	0.263017	1e-05	0.99999	0.023726	1e-05	0.976264	0.419555	1e-05	0.580425	1e-05
im1	17	Reference wolf	Low	0.908992	0.091008	0.910609	0.089381	1e-05	0.047049	0.755201	0.19774	1e-05	0.746276	0.253724	1e-05	0.68626	0.31373	0.722696	1e-05	0.277284	1e-05	1e-05	0.99999	0.151176	1e-05	0.848814	0.733834	1e-05	0.266146	1e-05
im2	18	Reference wolf	Low	0.8726	0.1274	0.861632	0.02109	0.117277	0.020439	0.895191	0.076254	0.008116	0.700663	0.299337	1e-05	0.599202	0.400788	0.600918	1e-05	0.399062	1e-05	1e-05	0.99999	1e-05	1e-05	0.99998	0.99997	1e-05	1e-05	1e-05
im3	19	Reference wolf	Low	0.897042	0.102958	0.881346	1e-05	0.118644	1e-05	0.94386	0.048985	0.007145	0.483873	0.516127	1e-05	0.421863	0.578127	0.425104	1e-05	0.574876	1e-05	1e-05	0.99999	0.133914	1e-05	0.866076	0.33738	1e-05	0.6626	1e-05
im4	20	Reference wolf	Low	0.940198	0.059802	0.93174	0.004867	0.063393	1e-05	0.884876	0.115104	1e-05	0.753721	0.246279	1e-05	0.690951	0.309039	0.676586	1e-05	0.323394	1e-05	1e-05	0.99999	1e-05	1e-05	0.99998	0.915233	1e-05	0.084747	1e-05
im5	21	Reference wolf	Low	0.99999	1e-05	0.996381	1e-05	0.003609	1e-05	0.884311	0.115669	1e-05	0.452609	0.547391	1e-05	0.380932	0.619058	0.371072	1e-05	0.628908	1e-05	1e-05	0.99999	1e-05	1e-05	0.99998	0.99997	1e-05	1e-05	1e-05
inw	22	Reference wolf	Low	0.901262	0.098738	0.880588	1e-05	0.119402	1e-05	0.94719	0.05279	1e-05	1e-05	0.99999	1e-05	1e-05	0.99998	1e-05	1e-05	0.99997	1e-05	1e-05	0.99999	1e-05	1e-05	0.99998	0.99997	1e-05	1e-05	1e-05
irw	23	Reference wolf	Low	0.93956	0.06044	0.922818	1e-05	0.077172	1e-05	0.915153	0.084827	1e-05	1e-05	0.99999	1e-05	1e-05	0.99998	1e-05	1e-05	0.99997	1e-05	1e-05	0.99999	1e-05	1e-05	0.99998	0.99997	1e-05	1e-05	1e-05
isw	24	Reference wolf	Low	0.889338	0.110662	0.871069	1e-05	0.128921	1e-05	0.959237	0.040743	1e-05	1e-05	0.99999	0.024194	1e-05	0.975796	1e-05	0.02274	0.97724	1e-05	1e-05	0.99999	1e-05	1e-05	0.99998	0.99997	1e-05	1e-05	1e-05
itb	25	Reference wolf	Low	0.924308	0.075692	0.906402	1e-05	0.093588	1e-05	0.991189	0.008791	1e-05	1e-05	0.99999	1e-05	1e-05	0.99998	1e-05	1e-05	0.99997	1e-05	1e-05	0.99999	1e-05	1e-05	0.99998	0.628157	1e-05	0.371823	1e-05
LN1	26	Reference wolf	Should be low	0.865655	0.134345	0.852808	0.010754	0.136437	0.019167	0.801369	0.11396	0.065505	0.895111	0.104889	0.130137	0.869853	1e-05	0.333432	1e-05	1e-05	0.666548	1e-05	0.99999	1e-05	1e-05	0.99998	0.717677	0.282303	1e-05	1e-05
ptw	27	Reference wolf	Low	0.99999	1e-05	0.983135	1e-05	0.016855	1e-05	0.958102	0.041878	1e-05	1e-05	0.99999	1e-05	1e-05	0.99998	1e-05	1e-05	0.99997	1e-05	1e-05	0.99999	0.289259	1e-05	0.710731	1e-05	1e-05	0.99997	1e-05
qh1	28	Reference wolf	High, edge of Tibetan Plateau	0.99999	1e-05	0.99998	1e-05	1e-05	1e-05	0.448943	0.551037	1e-05	0.88725	0.11275	1e-05	0.7886	0.21139	0.761942	1e-05	0.238038	1e-05	0.571282	0.428718	1e-05	0.563105	0.436885	0.427539	1e-05	1e-05	0.572441
qh2	29	Reference wolf	High, edge of Tibetan Plateau	0.99999	1e-05	0.99998	1e-05	1e-05	1e-05	1.4e-05	0.999966	1e-05	0.99999	1e-05	1e-05	0.99998	1e-05	0.99997	1e-05	1e-05	1e-05	0.578438	0.421562	1e-05	0.570416	0.429574	0.420358	1e-05	1e-05	0.579622
qh4	30	Reference wolf	High, edge of Tibetan Plateau	0.99999	1e-05	0.99998	1e-05	1e-05	1e-05	1e-05	0.99997	1e-05	0.99999	1e-05	1e-05	0.939799	0.060191	0.887149	1e-05	0.112831	1e-05	0.99999	1e-05	1e-05	0.99998	1e-05	1e-05	1e-05	1e-05	0.99997
ru1	31	Reference wolf	Low	0.948953	0.051047	0.932649	1e-05	0.067341	1e-05	0.906012	0.093968	1e-05	1e-05	0.99999	1e-05	1e-05	0.99998	1e-05	1e-05	0.99997	1e-05	1e-05	0.99999	1e-05	1e-05	0.99998	0.615726	1e-05	0.384254	1e-05
ru2	32	Reference wolf	Low	0.865384	0.134616	0.853839	0.0253	0.120861	0.007377	0.992603	1e-05	1e-05	0.511071	0.488929	1e-05	0.379201	0.620789	0.381022	1e-05	0.618958	1e-05	0.024889	0.975111	0.065962	0.023664	0.910374	0.902986	1e-05	0.096994	1e-05
ru3	33	Reference wolf	Low	0.888637	0.111363	0.876624	0.027644	0.095732	1e-05	0.99997	1e-05	1e-05	1e-05	0.99999	0.002688	1e-05	0.997302	1e-05	0.000656	0.999324	1e-05	1e-05	0.99999	0.129727	1e-05	0.870263	0.427074	1e-05	0.572906	1e-05
spw	34	Reference wolf	Low	0.960406	0.039594	0.948251	1e-05	0.051739	1e-05	0.99997	1e-05	1e-05	1e-05	0.99999	1e-05	1e-05	0.99998	1e-05	1e-05	0.99997	1e-05	1e-05	0.99999	1e-05	1e-05	0.99998	0.517961	1e-05	0.482019	1e-05
SX1	35	Reference wolf	Should be low	0.99999	1e-05	0.988558	0.011432	1e-05	1e-05	0.712167	0.287813	1e-05	0.664535	0.335465	1e-05	0.586079	0.413911	0.59753	1e-05	0.40245	1e-05	1e-05	0.99999	1e-05	1e-05	0.99998	0.81525	0.18473	1e-05	1e-05
ti1	36	Reference wolf	High	0.99999	1e-05	0.99998	1e-05	1e-05	1e-05	1e-05	0.99997	1e-05	0.99999	1e-05	1e-05	0.99998	1e-05	0.99997	1e-05	1e-05	1e-05	0.99999	1e-05	1e-05	0.99998	1e-05	1e-05	1e-05	1e-05	0.99997
ti2	37	Reference wolf	High	0.99999	1e-05	0.99998	1e-05	1e-05	1e-05	1e-05	0.99997	1e-05	0.99999	1e-05	1e-05	0.99998	1e-05	0.99997	1e-05	1e-05	1e-05	0.99999	1e-05	1e-05	0.99998	1e-05	1e-05	1e-05	1e-05	0.99997
ti3	38	Reference wolf	High	0.963197	0.036803	0.948737	1e-05	0.051253	1e-05	0.430055	0.520867	0.049069	0.617541	0.382459	0.099336	0.587188	0.313477	1e-05	1e-05	0.353431	0.646549	0.99999	1e-05	1e-05	0.99998	1e-05	1e-05	1e-05	1e-05	0.99997
xj1	39	Reference wolf	Low	0.933348	0.066652	0.920543	1e-05	0.079447	0.001044	0.825207	0.173739	1e-05	1e-05	0.99999	1e-05	1e-05	0.99998	1e-05	1e-05	0.99997	1e-05	1e-05	0.99999	1e-05	1e-05	0.99998	0.99997	1e-05	1e-05	1e-05
xj2	40	Reference wolf	Low	0.918019	0.081981	0.901113	1e-05	0.098877	1e-05	0.934823	0.065157	1e-05	1e-05	0.99999	0.010676	1e-05	0.989314	1e-05	0.011434	0.988546	1e-05	1e-05	0.99999	1e-05	1e-05	0.99998	0.99997	1e-05	1e-05	1e-05
xj3	41	Reference wolf	Low	0.931019	0.068981	0.92584	0.049718	0.024442	1e-05	0.873432	0.126548	1e-05	0.341253	0.658747	1e-05	0.265276	0.734714	0.263296	1e-05	0.736684	1e-05	1e-05	0.99999	0.079356	1e-05	0.920634	0.694323	1e-05	0.305657	1e-05
xj4	42	Reference wolf	Low	0.976301	0.023699	0.953454	1e-05	0.046536	1e-05	0.880206	0.119774	1e-05	0.257647	0.742353	1e-05	0.179338	0.820652	0.174466	1e-05	0.825514	1e-05	1e-05	0.99999	1e-05	1e-05	0.99998	0.836638	1e-05	0.163342	1e-05
xj5	43	Reference wolf	Low	0.923229	0.076771	0.907006	1e-05	0.092984	1e-05	0.826993	0.153228	0.019769	0.45042	0.54958	0.216292	0.394248	0.389459	1e-05	1e-05	0.437539	0.562441	1e-05	0.99999	0.240533	1e-05	0.759457	0.713555	0.286425	1e-05	1e-05
DQ25	44	Putatively admixed	High (3300 m)	1e-05	0.99999	1e-05	0.09003	0.90996	0.087957	1e-05	1e-05	0.912023	0.56461	0.43539	0.436118	0.563872	1e-05	0.551666	0.448314	1e-05	1e-05	0.559288	0.440712	0.470348	0.529642	1e-05	1e-05	0.525288	1e-05	0.474692
DQ28	45	Putatively admixed	High (3300 m)	1e-05	0.99999	1e-05	1e-05	0.99998	1e-05	1e-05	1e-05	0.99997	1e-05	0.99999	0.99998	1e-05	1e-05	1e-05	0.99997	1e-05	1e-05	1e-05	0.99999	0.99998	1e-05	1e-05	1e-05	0.804636	0.195344	1e-05
DQ29	46	Putatively admixed	High (3300 m)	1e-05	0.99999	1e-05	0.146974	0.853016	0.142293	1e-05	1e-05	0.857687	0.438629	0.561371	0.556934	0.443056	1e-05	0.287669	0.494119	1e-05	0.218202	1e-05	0.99999	0.943395	1e-05	0.056595	1.7e-05	0.528612	0.471361	1e-05
DQ32	47	Putatively admixed	High (3300 m)	1e-05	0.99999	1e-05	1e-05	0.99998	1e-05	1e-05	1e-05	0.99997	1e-05	0.99999	0.99998	1e-05	1e-05	1e-05	0.99997	1e-05	1e-05	0.86842	0.13158	0.156653	0.843337	1e-05	1e-05	1e-05	0.150753	0.849227
DQ33	48	Putatively admixed	High (3300 m)	1e-05	0.99999	1e-05	1e-05	0.99998	1e-05	1e-05	1e-05	0.99997	1e-05	0.99999	0.99998	1e-05	1e-05	1e-05	0.99997	1e-05	1e-05	1e-05	0.99999	0.99998	1e-05	1e-05	1e-05	0.99997	1e-05	1e-05
DQ45	49	Putatively admixed	High (3300 m)	1e-05	0.99999	1e-05	1e-05	0.99998	1e-05	1e-05	1e-05	0.99997	1e-05	0.99999	0.99998	1e-05	1e-05	1e-05	0.99997	1e-05	1e-05	0.551053	0.448947	0.478289	0.521701	1e-05	1e-05	0.537008	1e-05	0.462972
DQ52	50	Putatively admixed	High (3300 m)	1e-05	0.99999	1e-05	0.090909	0.909081	0.083034	1e-05	1e-05	0.916946	0.435838	0.564162	0.56659	0.4334	1e-05	0.337794	0.575992	1e-05	0.086204	0.035763	0.964237	0.846834	0.032929	0.120236	0.076651	0.923329	1e-05	1e-05
DQ54	51	Putatively admixed	High (3300 m)	1e-05	0.99999	1e-05	1e-05	0.99998	1e-05	1e-05	1e-05	0.99997	1e-05	0.99999	0.99998	1e-05	1e-05	1e-05	0.99997	1e-05	1e-05	1e-05	0.99999	0.84733	1e-05	0.15266	0.094364	0.373898	0.531728	1e-05
DQ59	52	Putatively admixed	High (3300 m)	1e-05	0.99999	1e-05	0.25922	0.74077	0.249548	1e-05	1e-05	0.750432	0.416842	0.583158	0.582862	0.417128	1e-05	0.351453	0.603542	1e-05	0.044995	0.419902	0.580098	0.595813	0.404177	1e-05	1e-05	0.235906	0.35713	0.406954
DQ60	53	Putatively admixed	High (3300 m)	1e-05	0.99999	1e-05	0.244522	0.755468	0.242035	1e-05	1e-05	0.757945	0.520963	0.479037	0.448114	0.551876	1e-05	0.519086	0.480894	1e-05	1e-05	0.99999	1e-05	1e-05	0.99998	1e-05	1e-05	1e-05	1e-05	0.99997
DQZA01	54	Putatively admixed	High (3300-5100 m)	1e-05	0.99999	1e-05	0.108495	0.891495	0.105902	1e-05	1e-05	0.894078	0.386953	0.613047	0.611737	0.388253	1e-05	0.122439	0.50273	0.020939	0.353892	0.500159	0.499841	0.538395	0.461595	1e-05	1e-05	0.57776	1e-05	0.42222
DQZA06	55	Putatively admixed	High (3300-5100 m)	0.043371	0.956629	0.033985	0.151963	0.814052	0.141491	1e-05	0.028882	0.829617	0.364263	0.635737	0.65686	0.34313	1e-05	1e-05	0.535191	1e-05	0.464789	0.57388	0.42612	0.459582	0.540408	1e-05	1e-05	0.528525	1e-05	0.471455
DQZA12	56	Putatively admixed	High (3300-5100 m)	0.000774	0.999226	1e-05	0.067941	0.932049	0.050552	1e-05	1e-05	0.949428	0.364263	0.635737	0.65686	0.34313	1e-05	1e-05	0.535191	1e-05	0.464789	1e-05	0.99999	0.99998	1e-05	1e-05	1e-05	0.99997	1e-05	1e-05
DQZA18	57	Putatively admixed	High (3300-5100 m)	0.015125	0.984875	0.013601	0.285122	0.701277	0.280749	0.028634	1e-05	0.690607	0.99999	1e-05	1e-05	0.99998	1e-05	0.695439	1e-05	1e-05	0.304541	0.549709	0.450291	0.493754	0.506236	1e-05	1e-05	0.577123	1e-05	0.422857
DQZA19	58	Putatively admixed	High (3300-5100 m)	0.062928	0.937072	0.056614	0.106717	0.836668	0.095366	1e-05	0.045212	0.859412	0.364263	0.635737	0.65686	0.34313	1e-05	1e-05	0.535191	1e-05	0.464789	0.99999	1e-05	1e-05	0.99998	1e-05	1e-05	1e-05	1e-05	0.99997
DQZA23	59	Putatively admixed	High (3300-5100 m)	1e-05	0.99999	1e-05	1e-05	0.99998	1e-05	1e-05	1e-05	0.99997	1e-05	0.99999	0.99998	1e-05	1e-05	1e-05	0.99997	1e-05	1e-05	0.594164	0.405836	0.422759	0.577231	1e-05	1e-05	0.473153	1e-05	0.526827
DQZA33	60	Putatively admixed	High (3300-5100 m)	1e-05	0.99999	1e-05	1e-05	0.99998	1e-05	1e-05	1e-05	0.99997	1e-05	0.99999	0.99998	1e-05	1e-05	1e-05	0.99997	1e-05	1e-05	0.622325	0.377675	0.384148	0.615842	1e-05	1e-05	0.447216	1e-05	0.552764
DQZA55	61	Putatively admixed	High (3300-5100 m)	1e-05	0.99999	1e-05	0.236645	0.763345	0.237395	1e-05	1e-05	0.762585	0.506216	0.493784	0.459593	0.540397	1e-05	0.507913	0.492067	1e-05	1e-05	1e-05	0.99999	0.99998	1e-05	1e-05	1e-05	0.99997	1e-05	1e-05
DQZA80	62	Putatively admixed	High (3300-5100 m)	1e-05	0.99999	1e-05	1e-05	0.99998	1e-05	1e-05	1e-05	0.99997	1e-05	0.99999	0.99998	1e-05	1e-05	1e-05	0.99997	1e-05	1e-05	0.515281	0.484719	0.506905	0.493085	1e-05	1e-05	0.567359	1e-05	0.432621
DQZA81	63	Putatively admixed	High (3300-5100 m)	1e-05	0.99999	1e-05	1e-05	0.99998	1e-05	1e-05	1e-05	0.99997	1e-05	0.99999	0.99998	1e-05	1e-05	1e-05	0.99997	1e-05	1e-05	0.532382	0.467618	0.490328	0.509662	1e-05	1e-05	0.549907	1e-05	0.450073
dtm	64	Putatively admixed	High	1e-05	0.99999	1e-05	0.236439	0.763551	0.231524	1e-05	1e-05	0.768456	0.398867	0.601133	0.589375	0.410615	1e-05	0.149824	0.455927	0.074614	0.319636	0.532833	0.467167	0.51372	0.48627	1e-05	1e-05	0.584525	1e-05	0.415455
